# Supplementary material for: Nuclear ADP-ribosylation drives IFNγ-dependent STAT1α enhancer formation in macrophages
Source: Nat Commun. 2021 Jun 24;12:3931. doi: 10.1038/s41467-021-24225-2 (PMC8225886; doi:10.1038/s41467-021-24225-2)
Supplement: Supplementary file 3 — Supplementary Data 1 [file 41467_2021_24225_MOESM3_ESM.xlsx]

## Sheet: Table Legends
Supplementary Data 1. Mass spectrometry data for STAT1α ADPRylation site identification.
Nuclear extracts were prepared from IFNγ-treated 293T cells ectopically expressing human STAT1α or iBMDM cells expressing endogenous mouse STAT1α. STAT1α was then immunoprecipitated and the agarose bead-bound STAT1α was incubated with 0.5 M hydroxlyamine. This allows for cleavage of the ADP-ribose moities leaving behind a 15.019 Da adduct on modified glutamate and aspartate residues. The beads we…
Tabs			Title
Tab 1 - Sites Identified			Summary of all ADPRylation sites on STAT1α in human and mouse
Tab 2 - Human STAT1 Data			List of ADPRylated peptides in human STAT1α
Tab 3 - Mouse STAT1 Data			List of ADPRylated peptides in mouse STAT1α

## Sheet: Tab 1 - Sites Identified
Tab 1 - Summary of all ADP-ribosylation sites on STAT1α in human and mouse
Key
Species	Species from which the STAT1α protein was used in mass spec site identification.
UniprotID	Uniprot Accession ID for STAT1α.
% Coverage	Percentage of the protein identified in the mass spectrometry experiments.
Site	Amino acids identified as ADP-ribosylated.
Peptide	Peptide sequence identified using X!Tandem and open MS search algorithm (OMSSA) search engines. ADP-ribosylated amino acids are highlighted in red.
PTM Score	Score for the peptide match used to determine the modification localization.
ID probablity	Identification probability for the peptide identification that supports the localization of the PTM.
q-Value	q-value for the assignment of post-translational modifications to each peptide.
Species	Human
Uniprot ID	P42224
% Coverage	0.849
Site	Peptide	PTM score	ID probablity	q-Value
E393	VMNMEESTNGSLAAEFR	135	1	0
E394	VMNMEESTNGSLAAEFR	29	1	0
E692	EAPEPMELDGPK	53	0.7504	0.001
D721	LQTTDNLLPMSPEEFDEVSR	168	1	0
E729	LQTTDNLLPMSPEEFDEVSR	111	0.8515	0
E730	LQTTDNLLPMSPEEFDEVSR	94	0.2106	0.001
E733	LQTTDNLLPMSPEEFDEVSR	54	0.0936	0
E733	LQTTDNLLPMSPEEFDEVSR	72	0.2529	0.001
Species	Mouse
Uniprot ID	P42225
% Coverage	0.688
Site	Peptide	PTM score	ID probablity	q-Value
E393	VMNMEESTNGSLAAEFR	No Coverage
E394	VMNMEESTNGSLAAEFR
E692	EAPEPMELDGPK	80	0.2707	0.001
D721	LQTTDNLLPMSPEEFDEVSR	144	1	0
E729	LQTTDNLLPMSPEEFDEVSR	No PTM Identified
E730	LQTTDNLLPMSPEEFDEVSR
E733	LQTTDNLLPMSPEEFDEVSR
E733	LQTTDNLLPMSPEEFDEVSR

## Sheet: Tab 2 - Human STAT1 Data
Tab 2 - List of ADPRylated peptides in human STAT1α
Key
Peptide	Peptide sequence containing ADP-ribosylated amino acids.
Start Scan	Scan number where peak begins
End Scan	Scan number where peak ends
Matched Ions	Number of fragment ions matched
Total Ions	Total number of fragment ions
mW	Calculated peptide molecular weight
Exp m/z	Observed mass to charge ratio
Calc m/z	Calculated mass to charge ratio
Error (Da)	Mass error in Daltons
Error (ppm)	Mass error in parts per million
Peptide	Start Scan	End Scan	Matched Ions	Total ions	mW	Exp m/z	Calc m/z	Error (Da)	Error (ppm)
VMNMEESTNGSLAAEFR	18670	18670	10	32	1946.85	974.427	974.432	-0.00695801	-3.57398
VMNMEESTNGSLAAEFR	23834	23834	12	32	1930.85	967.446	966.432	0.0090332	4.67835
VMNMEESTNGSLAAEFR	22207	22207	10	32	1899.84	951.43	950.927	-0.00891113	-4.69046
VMNMEESTNGSLAAEFR	18298	18298	16	32	1931.83	966.929	966.922	0.00805664	4.17047
VMNMEESTNGSLAAEFR	24807	24807	17	32	1899.85	950.926	950.932	-0.008	-4.21086
VMNMEESTNGSLAAEFR	22447	22447	15	32	1915.84	640.293	639.621	0	0
VMNMEESTNGSLAAEFR	25370	25370	12	32	1930.85	967.445	966.432	0.00708008	3.66682
VMNMEESTNGSLAAEFR	21231	21231	17	32	1931.84	966.921	966.927	-0.007	-3.62349
VMNMEESTNGSLAAEFR	16887	16887	13	32	1931.83	645.625	644.951	0.00109863	0.568699
VMNMEESTNGSLAAEFR	18940	18940	19	32	1931.84	966.92	966.927	-0.011	-5.69405
VMNMEESTNGSLAAEFR	31910	31910	10	32	1899.84	951.43	950.927	-0.00891113	-4.69046
VMNMEESTNGSLAAEFR	20161	20161	19	32	1930.85	966.427	966.432	-0.012	-6.21488
VMNMEESTNGSLAAEFR	19160	19160	20	32	1931.84	966.919	966.927	-0.013	-6.72934
EAPEPMELDGPK	14689	14689	15	22	1341.62	671.814	671.817	-0.011	-8.19904
EAPEPMELDGPK	14456	14456	13	22	1341.62	671.814	671.817	-0.011	-8.19904
EAPEPMELDGPK	20430	20430	12	22	1372.63	687.318	687.322	-0.008	-5.82823
EAPEPMELDGPK	24492	24492	10	22	1323.61	662.807	662.812	-0.013	-9.82162
LQTTDNLLPMSPEEFDEVSR	27532	27532	19	38	2335.1	779.375	779.374	0.000976562	0.41821
LQTTDNLLPMSPEEFDEVSR	31758	31758	25	38	2351.1	785.38	784.707	0.00415039	1.7653
LQTTDNLLPMSPEEFDEVSR	28252	28252	18	38	2335.1	779.374	779.374	-0.00195312	-0.836418
LQTTDNLLPMSPEEFDEVSR	35664	35664	23	38	2335.1	780.048	779.374	0.00292969	1.25463
LQTTDNLLPMSPEEFDEVSR	31121	31121	22	38	2351.1	785.38	784.707	0.00415039	1.7653
LQTTDNLLPMSPEEFDEVSR	24922	24922	21	38	2351.1	785.377	784.707	-0.00488281	-2.07682
LQTTDNLLPMSPEEFDEVSR	32073	32073	24	38	2351.1	785.381	784.707	0.00708008	3.01139
LQTTDNLLPMSPEEFDEVSR	31433	31433	21	38	2351.1	785.379	784.707	0.000976562	0.415364
LQTTDNLLPMSPEEFDEVSR	30110	30110	23	38	2351.1	785.377	784.707	-0.00488281	-2.07682
LQTTDNLLPMSPEEFDEVSR	35394	35394	24	38	2335.1	780.048	779.374	0.00292969	1.25463
LQTTDNLLPMSPEEFDEVSR	33647	33647	11	38	2335.1	1168.56	1168.56	0.00292969	1.25463
LQTTDNLLPMSPEEFDEVSR	29745	29745	13	38	2335.1	1168.56	1168.56	0.00488281	2.09105
LQTTDNLLPMSPEEFDEVSR	26886	26886	21	76	2335.1	779.374	779.374	0.001	0.428247
LQTTDNLLPMSPEEFDEVSR	26792	26792	16	38	2366.11	1184.06	1184.06	-0.01	-4.22635
LQTTDNLLPMSPEEFDEVSR	26579	26579	18	38	2351.1	785.043	784.707	0.000976562	0.415364
LQTTDNLLPMSPEEFDEVSR	36881	36881	15	38	2335.1	779.713	779.374	0.00585938	2.50926
LQTTDNLLPMSPEEFDEVSR	29774	29774	14	38	2365.12	1183.56	1183.57	-0.016	-6.76498
LQTTDNLLPMSPEEFDEVSR	33968	33968	17	38	2335.1	1168.56	1168.56	0.009	3.85422
LQTTDNLLPMSPEEFDEVSR	30984	30984	14	38	2365.12	1183.56	1183.57	-0.016	-6.76498
LQTTDNLLPMSPEEFDEVSR	31195	31195	17	38	2350.11	1176.06	1176.06	-0.01	-4.25512
LQTTDNLLPMSPEEFDEVSR	32156	32156	22	38	2351.09	1177.05	1176.55	0.998	424.484
LQTTDNLLPMSPEEFDEVSR	29340	29340	16	38	2335.1	1169.06	1168.56	1.006	430.817
LQTTDNLLPMSPEEFDEVSR	30159	30159	15	38	2351.09	1177.05	1176.55	0.988	420.231
LQTTDNLLPMSPEEFDEVSR	34614	34614	22	76	2351.1	784.706	784.707	0	0
LQTTDNLLPMSPEEFDEVSR	26572	26572	22	76	2351.1	784.707	784.707	0.003	1.276
LQTTDNLLPMSPEEFDEVSR	31843	31843	19	38	2351.09	1177.05	1176.55	0.989	420.656
LQTTDNLLPMSPEEFDEVSR	26074	26074	24	76	2351.1	784.708	784.707	0.008	3.40266
LQTTDNLLPMSPEEFDEVSR	33616	33616	26	76	2351.09	784.71	784.704	0.012	5.10402

## Sheet: Tab 3 - Mouse STAT1 Data
Tab 3 - List of ADPRylated peptides in mouse STAT1α
Key
Peptide	Peptide sequence containing ADP-ribosylated amino acids.
Start Scan	Scan number where peak begins
End Scan	Scan number where peak ends
Matched Ions	Number of fragment ions matched
Total Ions	Total number of fragment ions
mW	Calculated peptide molecular weight
Exp m/z	Observed mass to charge ratio
Calc m/z	Calculated mass to charge ratio
Error (Da)	Mass error in Daltons
Error (ppm)	Mass error in parts per million
Peptide	Start Scan	End Scan	Matched Ions	Total ions	mW	Exp m/z	Calc m/z	Error (Da)	Error (ppm)
EAPEPMELDDPKR	32832	32832	13	24	1553.71	778.868	777.862	2.007	1291.75
EAPEPMELDDPKR	32513	32513	13	24	1553.71	778.868	777.862	2.006	1291.1
EAPEPMELDDPKR	25018	25018	9	24	1555.73	779.376	778.872	-0.00402832	-2.58934
EAPEPMELDDPKR	31782	31782	12	48	1568.73	523.915	523.917	-0.003	-1.91237
EAPEPMELDDPKR	23568	23568	8	24	1540.72	771.876	771.367	0.00708008	4.59531
EAPEPMELDDPKR	25791	25791	10	24	1555.73	779.375	778.872	1.005	645.999
EAPEPMELDDPKR	26228	26228	7	24	1555.73	779.375	778.872	-0.00610352	-3.92325
EAPEPMELDDPK	17170	17170	10	22	1384.62	693.317	693.317	0.001	0.72222
EAPEPMELDDPK	7623	7623	15	22	1415.62	708.822	708.817	0.005	3.53202
EAPEPMELDDPK	8081	8081	14	22	1430.63	716.326	716.322	0.003	2.09698
EAPEPMELDDPKR	32832	32832	13	24	1553.71	778.868	777.862	2.007	1291.75
EAPEPMELDDPKR	32513	32513	13	24	1553.71	778.868	777.862	2.006	1291.1
EAPEPMELDDPKR	25018	25018	9	24	1555.73	779.376	778.872	-0.00402832	-2.58934
EAPEPMELDDPK	7019	7019	9	22	1414.64	708.33	708.327	0.00305176	2.15727
EAPEPMELDDPK	21205	21205	13	22	1400.61	701.32	701.312	0.013	9.28167
EAPEPMELDDPKR	31782	31782	12	48	1568.73	523.915	523.917	-0.003	-1.91237
EAPEPMELDDPKR	23568	23568	8	24	1540.72	771.876	771.367	0.00708008	4.59531
EAPEPMELDDPKR	25791	25791	10	24	1555.73	779.375	778.872	1.005	645.999
EAPEPMELDDPKR	26228	26228	7	24	1555.73	779.375	778.872	-0.00610352	-3.92325
EAPEPMELDDPK	13888	13888	13	22	1415.62	708.823	708.817	0.009	6.35764
LQTTDNLLPMSPEEFDEMSR	29106	29106	17	38	2399.06	801.368	800.694	0.000976562	0.40706
LQTTDNLLPMSPEEFDEMSR	33171	33171	20	38	2399.06	801.368	800.694	0.000976562	0.40706
LQTTDNLLPMSPEEFDEMSR	28416	28416	18	38	2399.06	801.369	800.694	0.00415039	1.73001
LQTTDNLLPMSPEEFDEMSR	35464	35464	22	38	2367.07	790.706	790.031	0.00512695	2.16595
LQTTDNLLPMSPEEFDEMSR	30102	30102	23	38	2399.06	801.367	800.694	-0.00195312	-0.814119
LQTTDNLLPMSPEEFDEMSR	29574	29574	16	38	2399.06	801.368	800.694	0.000976562	0.40706
LQTTDNLLPMSPEEFDEMSR	34394	34394	16	38	2383.07	796.034	795.364	-0.00610352	-2.5612
LQTTDNLLPMSPEEFDEMSR	33246	33246	14	38	2383.07	796.036	795.364	0	0
LQTTDNLLPMSPEEFDEMSR	34842	34842	15	38	2383.07	796.037	795.364	0.00292969	1.22938
